# Supplementary material for: Co–Infecting Mycoviruses VdPV1 and VdMoV1 Attenuate Verticillium dahliae and Are Transmitted Vertically and Horizontally
Source: Viruses. 2026 Jul 19;18(7):795. doi: 10.3390/v18070795 (PMC13431470; doi:10.3390/v18070795)
Supplement: Supplementary file 1 [file viruses-18-00795-s001.zip]

Archive with 1 entries (1 files):
- viruses-4433058-supplementary.pdf
